# Supplementary material for: TIM-3 drives temporal differences in restimulation-induced cell death sensitivity in effector CD8+ T cells in conjunction with CEACAM1
Source: Cell Death Dis. 2021 Apr 14;12(4):400. doi: 10.1038/s41419-021-03689-6 (PMC8046753; doi:10.1038/s41419-021-03689-6)
Supplement: Supplementary file 4 — Supplemental Table 1 [file 41419_2021_3689_MOESM4_ESM.xlsx]

## Sheet: Sheet1
		Supplementary Table 1: Primer and Oligo Sequences Used in this Study
		Target	Use	Primer	Sequence (5'-3')	Reference
		TIM-3	qPCR	Forward	GGAGCCTGTCCTGTGTTTGA	NCBI Primer BLAST
		TIM-3	qPCR	Reverse	AGGGACACATCTCCTTTGCG	NCBI Primer BLAST
		18s	qPCR	Forward	ACCCGTTGAACCCCATTCGTGA	NCBI Primer BLAST
		18s	qPCR	Reverse	GCCTCACTAAACCATCCAATCGG	NCBI Primer BLAST
		CEACAM1-4L	PCR	Forward	GCAACAGGACCACAGTCAAGACGA	Singer et al., 2002
		CEACAM1-4L	PCR	Reverse	GTGGTTGGAGACTGAGGGTTTG	Singer et al., 2002
		CEACAM1-4L	PCR	Forward	CACTTCACAGAGTGCGTGTA	NCBI Primer BLAST
		CEACAM1-4L	siRNA knockdown	Sense	ACUGAAUCCAUGCCAUUCAAUGUTG	IDT siRNA Design
		CEACAM1-4L	siRNA knockdown	Antisense	CAACAUUGAAUGGCAUGGAUUCAGUAG	IDT siRNA Design
